# Supplementary material for: Biological and Biochemical Characterization of Coronado Island Rattlesnake (Crotalus helleri caliginis) Venom and Antivenom Neutralization
Source: Toxins (Basel). 2021 Aug 21;13(8):582. doi: 10.3390/toxins13080582 (PMC8402616; doi:10.3390/toxins13080582)
Supplement: Supplementary file 1 [file toxins-13-00582-s001.zip]

Archive with 1 entries (1 files):
- toxins-1286282.pdf
